# Supplementary material for: Comparison of consumption behavior and appetite sensations among patients with type 2 diabetes mellitus after bariatric surgery
Source: PeerJ. 2017 Mar 21;5:e3090. doi: 10.7717/peerj.3090 (PMC5363261; doi:10.7717/peerj.3090)
Supplement: Data S1 [file peerj-05-3090-s001.xlsx]

## Sheet: ml.Kcal.min.Vas scores
Code	Gender	Age_pre	Diabetes duration	BMI_pre	C-peptide_pre		BMI_post	C-peptide_post
			B-79		B-68		A12-9	A12-68		Semi-liquid Meal(M12)					Hunger rating									Fullness rating									Desire to eat rating									Satiation rating
	(M:1;F:0)	(Year)	(Year)	(kg/m2)	(ng/mL)		(kg/m2)	(ng/mL)		編號	energy intake (ml)	energy intake (Kcal)	energy intake (min) stop		Semi-liquid test	M12 0'	M12 30'	M12 60'	M12 90'	M12 120'	M12 150'	M12 180'		Semi-liquid test	M12 0'	M12 30'	M12 60'	M12 90'	M12 120'	M12 150'	M12 180'		Semi-liquid test	M12 0'	M12 30'	M12 60'	M12 90'	M12 120'	M12 150'	M12 180'		Semi-liquid test	M12 0'	M12 30'	M12 60'	M12 90'	M12 120'	M12 150'	M12 180'
1	1	41	3	34.4816	7		22.7204	1.87		#1 (sleeve)	250	500	28		#1 (sleeve)	0.32	0.74	1.26	1.68	2.21	3.68	5.42		#1 (sleeve)	0.21	1.84	2.42	2.68	3.05	3.68	4.11		#1 (sleeve)	0.26	1	1.47	1.89	2.52	4.21	5.47		#1 (sleeve)	0.32	2.11	2.63	3.21	3.57	4.05	4.42
3	1	43	4	32.5912	3.6		23.939	0.635		#3 (sleeve)	237	474	97		#3 (sleeve)	8	6.63	5.79	8.32	8.58	7.16	5.47		#3 (sleeve)	0.79	1.37	1.53	1.89	2.42	3.16	3.89		#3 (sleeve)	2.84	2.37	3.26	2.53	4.11	4.63	5.47		#3 (sleeve)	6.21	4.74	5.84	5.47	4.53	3.89	3.58
5	0	58	6	31.1634	3.75		26.8352	1.18		#5 (sleeve)	80	160	2		#5 (sleeve)	7.68	6	6	8.63	8.63	9.58	8.63		#5 (sleeve)	0	0	0	0.95	0.95	0.95	0.95		#5 (sleeve)	5.16	0	0	3.16	3.16	6.21	6.21		#5 (sleeve)	0	0	0	0	0	0	0
7	1	34	6	30.3673	3.5		23.1837	0.849		#7 (sleeve)	237	474	1		#7 (sleeve)	1.05	0.21	0.21	0.21	0.21	0.21	3.53		#7 (sleeve)	0	9.84	9.84	6.74	0	0	0		#7 (sleeve)	1.58	0	0	0	1.58	1.58	3.11		#7 (sleeve)	9.16	9.89	9.89	6.84	0	0	0
9	0	55	10	29.5083	4.29		25.0774	2.16		#9 (sleeve)	237	474	5		#9 (sleeve)	2.11	0	0	0	0	0	2.11		#9 (sleeve)	0	0.89	0	0	0	0	0		#9 (sleeve)	3.37	0	0	0	1.95	1.95	3.37		#9 (sleeve)	0	0.68	0	0	0	0	0
10	1	40	15	27.3015	1.56		23.939	1.31		#10 (sleeve)	237	474	3.5		#10 (sleeve)	0	0	0	0	2.21	3.26	4.11		#10 (sleeve)	0	0	0	0	0	0	0		#10 (sleeve)	0	0	0	0	2.11	3.32	4.42		#10 (sleeve)	0	4	2.74	0	0	0	0
11	1	58	4	31.1655	4.29		23.3234	2.4		#11 (sleeve)	137	274	5		#11 (sleeve)	0	0	0	0	0	0	0		#11 (sleeve)	0	1.26	1.26	0	0	0	0		#11 (sleeve)	2.26	1.47	1.47	1.47	1.47	3	3		#11 (sleeve)	0	2	2	1.05	1.05	0	0
14	0	49	3.5	34.2504	2.68		28.9811	2.33		#14 (sleeve)	237	474	12		#14 (sleeve)	5.52	0	0	0	0	0	0		#14 (sleeve)	0	0	0	0	0	0	0		#14 (sleeve)	1.89	0	0	0	0	0	0		#14 (sleeve)	0	3.26	3.26	3.26	2.32	1.47	0.84
15	0	45	3	30.4687	1.38		24.9212	1.34		#15 (sleeve)	237	474	3.67		#15 (sleeve)	5.63	0	0	0	0	0	0		#15 (sleeve)	0	3.79	2.26	0	0	0	0		#15 (sleeve)	0	0	0	0	0	0	0		#15 (sleeve)	0	0	0	0	0	0	0
20	0	37	3	34.209	3.46		23.4952	1.8		#20 (sleeve)	137	274	11.5		#20 (sleeve)	2.68	3.05	3.37	3.58	3.79	4.05	4.32		#20 (sleeve)	1.47	1.79	2.26	2.53	2.68	3.05	3.21		#20 (sleeve)	1.58	1.89	2.16	2.53	2.74	3.16	3.26		#20 (sleeve)	1.63	2	2.32	2.53	2.74	3.05	3.37
25	1	52	15	31.8086	1.77		23.7228	1.61		#25 (sleeve)	711	1422	8		#25 (sleeve)	2	3.1	3.9	4.55	5.15	5.6	6.3		#25 (sleeve)	0	1.2	1.85	0.2	0	0	0		#25 (sleeve)	1.8	1.25	0.9	2.6	3.3	5	6.1		#25 (sleeve)	3.1	1.95	4	1.25	0.7	4.9	5.9
26	0	53	6	24.2606	1.43		19.6357	1.51		#26 (sleeve)	237	474	15		#26 (sleeve)	6.7	0	0	7.05	7.6	7.6	8		#26 (sleeve)	0	7.05	7.85	5.6	1	7.85	0		#26 (sleeve)	10	0	0	8.05	8.6	10	10		#26 (sleeve)	0	10	10	3.3	2.75	0	0
28	0	38	1	28.0843	4.03		20.8325	1.99		#28 (sleeve)	90	180	9		#28 (sleeve)	0	0	0	0	0	0	0		#28 (sleeve)	0	0	0	0	0	0	0		#28 (sleeve)	0	0	0	0	0	0	0		#28 (sleeve)	0	0	0	0	0	0	0
30	0	49	19	29.0006	2.81		24.2415	1.22		#30 (sleeve)	237	474	3		#30 (sleeve)	2.1	0	0	0	0	1.1	4.7		#30 (sleeve)	0	10	7.75	6.75	5.7	0	0		#30 (sleeve)	1.8	0	0	0	0	0	4.8		#30 (sleeve)	0	10	10	10	7.1	2	4.55
32	0	52	1.5	33.4172	4.12		27.4348	2.05		#32 (sleeve)	237	474	4		#32 (sleeve)	8.4	0.15	1	1.4	2	3.2	4.7		#32 (sleeve)	0.3	0.7	0.7	0.7	0.3	0.3	0		#32 (sleeve)	9.1	0.1	1.2	1.55	2.1	3.4	4.85		#32 (sleeve)	0.2	9.3	1	0.8	0.2	0.2	0
33	0	36	10	34.0828	2.68		28.0237	2.31		#33 (sleeve)	170	340	5		#33 (sleeve)	6.75	7.55	5.7	5.3	6.2	4.7	4.9		#33 (sleeve)	6.1	2.25	3.65	4.5	2.95	2.25	2.25		#33 (sleeve)	7.6	10	8.3	6.8	7.8	10	8.3		#33 (sleeve)	3.25	5	2.6	4.6	3.55	5	1.8
2	0	57	1	29.8053	4.25		23.0277	1.14		#2 (bypass)	237	474	5		#2 (bypass)	0	0	0	0	0	1.68	2.84		#2 (bypass)	0	0	0	0	0	0	0		#2 (bypass)	7.74	0	0	0	0	2	3.16		#2 (bypass)	3.26	6.89	6.89	6.89	0	0	0
4	0	40	12	31.5886	1.51		26.8344	2.04		#4 (bypass)	200	400	3		#4 (bypass)	2.42	2	3	2	0	0.84	0.84		#4 (bypass)	2.42	2.84	2.84	1.58	0	0	0		#4 (bypass)	7.47	6.32	6.32	0.84	0	1.58	2.63		#4 (bypass)	3.37	4.11	4.11	0	0	0	0
6	0	35	12	30.1194	2.81		22.8113	0.966		#6 (bypass)	80	160	2		#6 (bypass)	1.79	0	0	0	0	0.74	0.37		#6 (bypass)	0	0	0	0	0	0	0		#6 (bypass)	0.63	0.63	2.21	2.21	2.21	2.21	3.26		#6 (bypass)	0.16	0.16	0.16	0.16	0.16	0.16	0.16
8	1	47	1	28.0102	2.45		23.4586	1.34		#8 (bypass)	237	474	19		#8 (bypass)	6	5	5	6	5	0	3		#8 (bypass)	3	8	6	4	5	8	6		#8 (bypass)	6	2	4	5	5	2	4		#8 (bypass)	2	8	6	5	5	8	5
12	0	39	6.5	23.6874	2.02		21.2183	0.952		#12 (bypass)	160	320	4		#12 (bypass)	0	0	0	2.58	2.58	2.58	2.58		#12 (bypass)	0	1.47	0	0	0	0	0		#12 (bypass)	0	0	0	2.74	2.74	2.74	2.74		#12 (bypass)	0	5.47	0	0	0	0	0
13	1	49	13	31.0666	0.978		23.04	1.19		#13 (bypass)	237	474	2		#13 (bypass)	6.53	2.45	2.55	2.76	3.29	3.65	3.93		#13 (bypass)	3.74	3.94	3.22	2.54	1.9	1.89	1.63		#13 (bypass)	7.05	2.87	2.72	3.29	3.35	4.11	4.92		#13 (bypass)	0.21	3.91	3.8	3.33	2.71	2.65	2.58
16	1	42	4	22.6757	2.23		19.721	1.65		#16 (bypass)	474	948	8.5		#16 (bypass)	4.47	2.21	3.26	4.47	4.47	5.47	6.58		#16 (bypass)	4.21	6	4.21	6	0	0	0		#16 (bypass)	4.53	1.89	1.89	4.53	4.53	5.89	7.16		#16 (bypass)	0	5.58	5.58	3.37	0	0	0
17	1	44	1.1	30.4218	2.66		26.4346	5.09		#17 (bypass)	237	474	0.5		#17 (bypass)	3.68	0	0	0	2.42	2.42	2.42		#17 (bypass)	0	2.11	4.32	3.26	2.11	0.84	0		#17 (bypass)	3.16	0	0	0	2.16	2.16	2.16		#17 (bypass)	0	4.53	6.47	5.37	4.53	0	0
18	0	40	4.5	29.7746	4.96		22.3212	2.66		#18 (bypass)	474	948	5		#18 (bypass)	9.68	2.55	2.66	2.88	3.4	3.77	4.15		#18 (bypass)	9.68	4.23	3.42	2.76	2.23	2.15	1.67		#18 (bypass)	10	3.54	3.33	3.45	3.79	4.55	5.23		#18 (bypass)	10	10	9.21	8.1	7.77	5.77	6.11
19	0	52	1.5	27.0552	1.81		17.898	2.01		#19 (bypass)	237	474	9		#19 (bypass)	6.32	4.74	1.37	0	4.74	4.74	4.74		#19 (bypass)	8.95	8.21	5.68	0	4.74	2.89	1.47		#19 (bypass)	9.37	0	0	0	0	2.32	2.32		#19 (bypass)	0	4.63	0	0	0	0	0
21	1	55	20	27.4406	3.4		21.9202	1.19		#21 (bypass)	474	948	2		#21 (bypass)	2.95	2.05	1.37	2.21	3.47	4.21	4.89		#21 (bypass)	2.95	3.58	4.21	4.63	2.21	1.79	1.42		#21 (bypass)	2.95	2	1.37	2.42	3.37	3.89	4.42		#21 (bypass)	2.68	3.58	3.68	3.21	2.16	1.79	1.53
22	0	42	2	34.5333	3.24		24.2222	1.15		#22 (bypass)	170	340	7		#22 (bypass)	4.9	5.1	5.1	5.1	6.95	6.95	5.1		#22 (bypass)	5.1	5.1	5.1	3.3	1.8	3.5	3.5		#22 (bypass)	5.2	2.75	2.75	2.75	2.75	4	4		#22 (bypass)	5.6	2.95	2.95	2.95	2.95	4.3	4.3
23	0	29	3	33.9694	2.24		26.0584	1.31		#23 (bypass)	474	948	11		#23 (bypass)	10	5.9	4.7	5.2	4.2	5.6	3.9		#23 (bypass)	1.3	7.9	6.1	5.1	3.95	4.5	5.5		#23 (bypass)	10	6.7	5.6	4.9	4.35	4.6	6.1		#23 (bypass)	1.3	8.1	7.15	5.15	4.65	5.4	4.3
24	0	59	3	29.6485	1.7		20.7756	0.771		#24 (bypass)	40	80	6		#24 (bypass)	4.3	6.3	7	7.3	7.7	8.1	8.4		#24 (bypass)	0.2	0.2	0.2	0.2	0.2	0.2	0.2		#24 (bypass)	3.7	5.65	6.3	7	7.25	7.6	8		#24 (bypass)	0	0	0	0	0	0	0
27	0	33	5	28.0514	2.22		21.6713	2.07		#27 (bypass)	137	274	4		#27 (bypass)	0.5	0	0	0	0	0	0		#27 (bypass)	0.4	1	0	1.9	2.25	2.25	2.75		#27 (bypass)	9.3	3.9	0.9	0	5.2	6.4	7.8		#27 (bypass)	0.6	6.95	9.25	10	10	10	7.9
29	0	46	7	28.0404	0.857		20.2291	0.353		#29 (bypass)	237	474	2.5		#29 (bypass)	2.2	0.1	4.7	3.6	4.5	6.45	8		#29 (bypass)	2.25	8.4	5	4.3	3.5	1.3	0.9		#29 (bypass)	4.9	0	5.35	9.1	5.95	8.15	9.7		#29 (bypass)	7.3	8.9	5.05	3.95	4.5	6.2	5.5
